# Supplementary material for: Phytochemical Composition, Antioxidant, and Anticancer Activities of Sidr Honey: In Vitro and In Silico Computational Investigation
Source: Life (Basel). 2022 Dec 23;13(1):35. doi: 10.3390/life13010035 (PMC9867352; doi:10.3390/life13010035)
Supplement: Supplementary file 1 [file life-13-00035-s001.zip]

Archive with 1 entries (1 files):
- life-2088809-supplementary.pdf
